# Supplementary material for: Molecular evolution accompanying functional divergence of duplicated genes along the plant starch biosynthesis pathway
Source: BMC Evol Biol. 2014 May 15;14:103. doi: 10.1186/1471-2148-14-103 (PMC4041918; doi:10.1186/1471-2148-14-103)
Supplement: Additional file 1 — List of sequences used in this study. Each page of the excel file correspond to a gene family. For each sequence, we indicated the “Accession number”, the “Species name” and the “Gene name” when known. “References” indicates the source of the reference sequences used as queries in BLAST searches. “Sources” refers to screened databases. [file 1471-2148-14-103-S1.xlsx]

## Sheet: Phosphoglucomutase
Accession number	Species name	Gene	References	Source
JF727264.1	Amorphophallus konjac			ncbi
XM_002890523.1	Arabidopsis lyrata			ncbi
XM_002865831.1	Arabidopsis lyrata			ncbi
NM_001160993.1	Arabidopsis thaliana	pgmC	Patron & Keeling, 2005
AJ242650.2	Arabidopsis thaliana	pgmC	Patron & Keeling, 2005
AJ242601.1	Arabidopsis thaliana	pgmP	Patron & Keeling, 2005
EZ743726.1	Arachis hypogaea			ncbi
EF552589.1	Bambusa oldhamii			ncbi
AJ250771.1	Brassica napus	pgmP	Patron & Keeling, 2005
AF197925.1	Bromus inermis			ncbi
XM_001697939.1	Chlamydomonas reinhardtii	pgmP	Patron & Keeling, 2005
AP006502.2	Cyanidioschyzon merolae			ncbi
AK339535.1	Lotus japonicus			ncbi
AK064893.1	Oryza sativa	pgmP	Patron & Keeling, 2005
NM_001057601.1	Oryza sativa			ncbi
XM_003083358.1	Ostreococcus tauri			ncbi
XM_001775974.1	Physcomitrella patens			ncbi
XM_001773789.1	Physcomitrella patens			ncbi
AJ250769.1	Pisum sativum	pgmC	Patron & Keeling, 2005
AJ250770.1	Pisum sativum			ncbi
pgm (A9601_00891)	Prochlorococcus marinus AS9601			Biocyc
AJ240054.1	Solanum tuberosum	pgmC	Patron & Keeling, 2005
AJ240053.1	Solanum tuberosum			ncbi
XM_002458121.1	Sorghum bicolor			ncbi
XM_002466531.1	Sorghum bicolor			ncbi
pgm (GSYN2644)	Synechoccus sp. CC9311			Biocyc
AK353433.1	Thellugiella halophila			ncbi
AK332203.1	Triticum aestivum			ncbi
XM_00226377.1	Vitis vinifera			ncbi
BT034083.1	Zea mays			ncbi

## Sheet: Starch phosphorylase
Accession number	Species name	Gene	References	Sources
XM_002877488.1	Arabidopsis lyrata			ncbi
XM_002875467.1	Arabidopsis lyrata			ncbi
NM_114564.2	Arabidopsis thaliana	phoH	Yan et al, 2009
AY049235.1	Arabidopsis thaliana	phoL	Yan et al, 2009
XM_001700039.1	Chlamydomonas reinhardtii			ncbi
XM_001693963.1	Chlamydomonas reinhardtii			ncbi
AY098895.1	Citrus hybrid			ncbi
AB435244.1	Cucurbita maxima			ncbi
AB435243.1	Cucurbita maxima			ncbi
AP006486.2	Cyanidioschyzon merolae			ncbi
EU165056.1	Cyanophora paradoxa			ncbi
GS05060	Galdieria sulphuraria			ncbi
AF326977.1	Oryza sativa	phoH	Yan et al, 2009
AF327055.1	Oryza sativa	phoL	Yan et al, 2009
XM_003081782.1	Ostreococcus tauri			ncbi
XM_001775653.1	Physcomitrella patens			ncbi
XM_001762121.1	Physcomitrella patens			ncbi
XM_001766664.1	Physcomitrella patens			ncbi
XM_002313363.1	Populus trichocarpa			ncbi
XM_002305331.1	Populus trichocarpa			ncbi
glgP (A9601_18101)	Prochlorococcus marinus AS9601			Biocyc
XM_002520389.1	Ricinus communis			ncbi
XM_002972045.1	Selaginella moellendorffii			ncbi
XM_002961798.1	Selaginella moellendorffii			ncbi
XM_002988857.1	Selaginella moellendorffii			ncbi
BT013295.1	Solanum lycopersicon			ncbi
M69038.1	Solanum tuberosum			ncbi
X73684.1	Solanum tuberosum			ncbi
XM_002458728.1	Sorghum bicolor			ncbi
GSYN0221	Synechoccus sp. CC9311			Biocyc
AF275551.1	Triticum aestivum			ncbi
EU595762.1	Triticum aestivum			ncbi
Z35117.1	Vicia faba			ncbi
XM_002280696.1	Vitis vinifera			ncbi
XM_002274539.1	Vitis vinifera			ncbi
NM_001158153.1	Zea mays	phoH	Yan et al, 2009
EU857640.2	Zea mays	phoL	Yan et al, 2009

## Sheet: Starch synthase
Accession number	Species name	Gene	References	Source
JF727262.1	Amorphophallus konjac			ncbi
XM_002893700.1	Arabidopsis lyrata			ncbi
XM_002872057.1	Arabidopsis lyrata			ncbi
XM_002889845.1	Arabidopsis lyrata			ncbi
AY149948.1	Arabidopsis thaliana	gbss	Yan et al, 2009
NM_122336.4	Arabidopsis thaliana	ss1	Yan et al, 2009
NM_110984.2	Arabidopsis thaliana	ss2	Yan et al, 2009
NM_101044.2	Arabidopsis thaliana	ss3	Yan et al, 2009
NM_117934.4	Arabidopsis thaliana	ss4	Yan et al, 2009
AF097922.1	Astragalus membranaceus			ncbi
XM_001696565.1	Chlamydomonas reinhardtii			ncbi
XM_001691777.1	Chlamydomonas reinhardtii			ncbi
XM_001695275.1	Chlamydomonas reinhardtii			ncbi
XM_001701417.1	Chlamydomonas reinhardtii			ncbi
EU165054.1	Colocasia esculenta			ncbi
AY142712.1	Colocasia esculenta			ncbi
EU165054.1	Cyanophora paradoxa			ncbi
FJ415205.1	Gossypium hirsutum			ncbi
FN179380.1	Hordeum vulgare			ncbi
FN179374.1	Hordeum vulgare			ncbi
AY133249.1	Hordeum vulgare			ncbi
FN179377.1	Hordeum vulgare			ncbi
FN179378.1	Hordeum vulgare			ncbi
FN179379.1	Hordeum vulgare			ncbi
AF068834.1	Ipomoea batatas			ncbi
EU586115.1	Malus x domestica			ncbi
X74160.1	Manihot esculenta			ncbi
EF667960.1	Manihot esculenta			ncbi
HQ646360.1	Musa acuminata			ncbi
HQ646361.1	Musa acuminata			ncbi
AF141954.1	Oryza sativa	gbss	Yan et al, 2009
AY069940.1	Oryza sativa	gbss	Yan et al, 2009
AY299404.1	Oryza sativa	ss1	Yan et al, 2009
AB115917.1	Oryza sativa	ss2	Yan et al, 2009
AF395537.1	Oryza sativa	ss2	Yan et al, 2009
NM_001071213.1	Oryza sativa	ss2	Yan et al, 2009
AY100469.1	Oryza sativa	ss3	Yan et al, 2009
AF432915.1	Oryza sativa	ss3	Yan et al, 2009
AY373257.1	Oryza sativa	ss4	Yan et al, 2009
AY373258.1	Oryza sativa	ss4	Yan et al, 2009
XM_003079885.1	Ostreococcus tauri			ncbi
XM_003082548.1	Ostreococcus tauri			ncbi
AB029546.1	Phaseolus vulgaris			ncbi
AB293998.1	Phaseolus vulgaris			ncbi
XM_001784372.1	Physcomitrella patens			ncbi
XM_001778166.1	Physcomitrella patens			ncbi
XM_001781369.1	Physcomitrella patens			ncbi
XM_001758862.1	Physcomitrella patens			ncbi
AJ345045.1	Pisum sativum			ncbi
X88790.1	Pisum sativum			ncbi
XM_002324025.1	Populus trichocarpa			ncbi
XM_002305535.1	Populus trichocarpa			ncbi
glgA (A9601_06651)	Prochlorococcus marinus AS9601			Biocyc
XM_002518430.1	Ricinus communis			ncbi
AB089141.1	Setaria italica			ncbi
Y10416.1	Solanum tuberosum			ncbi
GQ221265.1	Solanum lycopersicum			ncbi
U23945.1	Sorghum bicolor			ncbi
XM_002461844.1	Sorghum bicolor			ncbi
EU620720.1	Sorghum bicolor			ncbi
EU620721.1	Sorghum bicolor			ncbi
glgA (GSYN1639)	Synechoccus sp. CC9311			Biocyc
AY050174.1	Triticum aestivum			ncbi
AF109395.1	Triticum aestivum			ncbi
AF091803.1	Triticum aestivum			ncbi
AF155217.2	Triticum aestivum			ncbi
AF258608.1	Triticum aestivum			ncbi
EU333946.2	Triticum aestivum			ncbi
FJ561746.1	Vigna radiata			ncbi
FJ561745.1	Vigna unguiculata			ncbi
AJ225088.1	Vigna unguiculata			ncbi
AJ006752.1	Vigna unguiculata			ncbi
XM_002278434.1	Vitis vinifera			ncbi
X03935.1	Zea mays	gbss	Yan et al, 2011
EF472248.1	Zea mays	gbss	Yan et al, 2009
AF036891.2	Zea mays	ss1	Yan et al, 2012
AF019296.1	Zea mays	ss2	Yan et al, 2013
AF019297.1	Zea mays	ss2	Yan et al, 2014
NM_001114648.1	Zea mays	ss2	Yan et al, 2009
NM_001111411.1	Zea mays	ss3	Yan et al, 2009
NM_001112545.1	Zea mays	ss3	Yan et al, 2009
EU599036.1	Zea mays	ss4	Yan et al, 2010

## Sheet: Branching enzyme
Accession number	Species name	Gene	References	Sources
XM_002879563.1	Arabidopsis lyrata			ncbi
XM_002871004.1	Arabidopsis lyrata			ncbi
NM_129196.3	Arabidopsis thaliana	sbe2	Yan et al, 2009
NM_120446.3	Arabidopsis thaliana	sbe2	Yan et al, 2009
AK118785.1	Arabidopsis thaliana	sbe3	Yan et al, 2009
XM_001696177.1	Chlamydomonas reinhardtii			ncbi
XM_001690270.1	Chlamydomonas reinhardtii			ncbi
EF552588.1	Colocasia esculenta			ncbi
AP006490.2	Cyanidioschyzon merolae			ncbi
AF042842.1	Gracilaria gracilis			ncbi
AY304541.1	Hordeum vulgare			ncbi
AF064560.1	Hordeum vulgare			ncbi
AF064561.1	Hordeum vulgare			ncbi
AB042937.1	Ipomea batatas			ncbi
DQ202303.1	Metroxylon sagu			ncbi
EF122471.1	Oryza sativa	sbe1	Yan et al, 2009
AB023498.1	Oryza sativa	sbe2	Yan et al, 2009
EU735074.1	Oryza sativa	sbe2	Yan et al, 2009
NM_001064146.1	Oryza sativa	sbe3	Yan et al, 2009
XM_003077948.1	Ostreococcus tauri			ncbi
AB029548.2	Phaseolus vulgaris			ncbi
XM_001763803.1	Physcomitrella patens			ncbi
X80009.1	Pisum sativum			ncbi
EF203424.1	Populus trichocarpa			ncbi
XM_002326378.1	Populus trichocarpa			ncbi
glgB (A9601_06401)	Prochlorococcus marinus AS9601			Biocyc
XM_002534065.1	Ricinus communis			ncbi
AJ000004.1	Solanum tuberosum			ncbi
XM_002447727.1	Sorghum bicolor			ncbi
XM_002453881.1	Sorghum bicolor			ncbi
glgB (GSYN2011)	Synechoccus sp. CC9311			Biocyc
AF338432.1	Triticum aestivum			ncbi
AY740401.1	Triticum aestivum			ncbi
AY622199.1	Vigna radiata			ncbi
XM_002277177.1	Vitis vinifera			ncbi
NM_001111900.1	Zea mays	sbe1	Yan et al, 2009
U65948.1	Zea mays	sbe2	Yan et al, 2009
EF433557.1	Zea mays	sbe2	Yan et al, 2009
EU333945.1	Zea mays	sbe3	Yan et al, 2009

## Sheet: Debranching enzyme
Accession number	Species name	Gene	References	Sources
NM_202022.2	Arabidopsis lyrata			ncbi
XM_002874448.1	Arabidopsis lyrata			ncbi
NM_129551.3	Arabidopsis thaliana	isa1	Yan et al, 2009
NM_100213.3	Arabidopsis thaliana	isa2	Yan et al, 2009
NM_116971.5	Arabidopsis thaliana	isa3	Yan et al, 2009
XM_001697242.1	Chlamydomonas reinhardtii	isa1	Deschamps et al, 2008b
XM_001691737.1	Chlamydomonas reinhardtii	isa2	Deschamps et al, 2008b
XM_001697487.1	Chlamydomonas reinhardtii	isa3	Deschamps et al, 2008b
AP006501.2	Cyanidoschyzon merolae			ncbi
GS10950	Galdieria sulphuraria			ncbi
GS19910	Galdieria sulphuraria			ncbi
FN179386.1	Hordeum vulgare			ncbi
XM_003059947.1	Micromonas pusilla CCMP1545	isa1	Deschamps et al, 2008b
XM_003055883.1	Micromonas pusilla CCMP1545	isa2	Deschamps et al, 2008b
XM_003063169.1	Micromonas pusilla CCMP1545	isa3	Deschamps et al, 2008b
NM_001069968.1	Oryza sativa	isa3	Yan et al, 2009
AB300054.1	Phaseolus vulgaris			ncbi
glgX (A9601_15221)	Prochlorococcus marinus AS9601			Biocyc
AY132998.1	Solanum tuberosum			ncbi
XM_002441006.1	Sorghum bicolor			ncbi
XM_002445828.1	Sorghum bicolor			ncbi
treX (GSYN2330)	Synechoccus sp. CC9311			Biocyc
U18908.1	Zea mays	isa1	Yan et al, 2009
AY172633.3	Zea mays	isa2	Yan et al, 2009
NM_001111728.1	Zea mays	isa3	Yan et al, 2009

## Sheet: ADP-Glucose transporter
Accession number	Species name	Gene	References	Source
XM_002869229.1	Arabidopsis lyrata			ncbi
XM_002878815.1	Arabidopsis lyrata			ncbi
NM_119392.3	Arabidopsis thaliana	bt1	Comparot-Moss et Denyer, 2009
AY560327.2	Hordeum vulgare	nst1	Comparot-Moss et Denyer, 2009
NM_001061310.1	Oryza sativa	bt1	Comparot-Moss et Denyer, 2009
NM_001052765.1	Oryza sativa	bt1	Comparot-Moss et Denyer, 2009
NM_001064544.2	Oryza sativa	bt1	Comparot-Moss et Denyer, 2009
XM_001772625.1	Physcomitrella patens			ncbi
XM_001756427.1	Physcomitrella patens			ncbi
XM_002309578.1	Populus trichocarpa			ncbi
XM_002515488.1	Ricinus communis			ncbi
DQ207850.1	Solanum tuberosum	bt1	Comparot-Moss et Denyer, 2009
XM_002439325.1	Sorghum bicolor	pant1	Comparot-Moss et Denyer, 2009
XM_002438594.1	Sorghum bicolor	pant2	Comparot-Moss et Denyer, 2009
XM_002451699.1	Sorghum bicolor			ncbi
BT009587.1	Triticum aestivum	pant1	Comparot-Moss et Denyer, 2009
BT008958.1	Triticum aestivum	bt1	Comparot-Moss et Denyer, 2009
AK334495.1	Triticum aestivum	pant2	Comparot-Moss et Denyer, 2009
XM_002281905.1	Vitis vinifera	pant1	Comparot-Moss et Denyer, 2009
NM_001112419.1	Zea mays	bt1	Comparot-Moss et Denyer, 2009
AY104855.1	Zea mays	pant2	Comparot-Moss et Denyer, 2009
